# Supplementary material for: Selection of reference genes for quantitative RT-PCR (RT-qPCR) analysis of rat tissues under physiological and toxicological conditions
Source: PeerJ. 2015 Mar 24;3:e855. doi: 10.7717/peerj.855 (PMC4375968; doi:10.7717/peerj.855)
Supplement: Supplemental Information 1 [file peerj-03-855-s001.xlsx]

## Sheet: tissues
Tissues for RT-qPCR runs
Tissue (x4 each)	Developmental stage	Experiment
Prostate	P16	control
Prostate	P16	mix-450
adrenal	P16	control
Testis	P16	control
Liver	P13	control
Ovary	P17	control
Ovary	P17	mix-450
Fat pad	P16	control
Prostate	adult	control
Prostate	adult	mix-450
Testis	adult	control
Testis	adult	h-PFNA
Testis	adult	Mix + h-PFNA
Liver	adult	control
Liver	adult	h-PFNA
Liver	adult	Mix + h-PFNA
Fat pad	adult	control
Fat pad	adult	h-PFNA
Fat pad	adult	Mix + h-PFNA

## Sheet: raw Ct values
animal	Experiment	TaqMan run	Ct values
			18S rat-ViS	Actb	B2m	Gapdh	Hprt	Pgk1	Rpl13a	Rps18	Rps29	Sdha	Tbp	Ubc
4	P16 control, prostate	1	14.8318	20.5513	24.3368	23.8755	26.9445	27.1144	22.9422	20.2841	21.0729	25.9431	29.9252	21.4182
		1	13.9846	20.1976	24.1401	23.6724	26.818	27.186	22.9179	20.267	21.1357	25.9675	30.1041	21.4748
6		2	14.2958	20.3004	24.1423	24.1947	26.9199	27.8143	23.3276	20.5808	21.5059	26.3139	30.3904	21.71
		2	14.1615	19.9846	24.0586	24.0496	26.8178	27.7807	23.39	20.6283	21.6031	26.3314	30.4779	21.8498
81		3	14.4987	20.0746	23.8151	23.8647	27.0708	27.3506	23.3846	21.1417	21.3239	25.9516	30.246	21.8513
		3	13.8905	19.6296	23.6313	24.2324	26.595	27.1079	23.0146	20.7297	21.3668	26.0802	30.1212	21.6909
115		4	13.9721	19.7219	23.6937	23.7594	26.5752	26.7965	23.0175	20.0904	21.1715	25.785	29.7413	21.5259
		4	13.5885	19.6683	23.7793	23.8948	26.1836	26.9368	22.5526	20.3531	21.5053	25.8487	29.6463	21.7558
16	P16 mix 450, prostate	5	14.3987	19.8871	23.7068	24.5452	27.2542	27.13	23.2008	20.6473	21.2819	26.3769	30.0988	21.7762
		5	13.8185	19.8202	23.4823	24.1086	26.3074	27.1052	23.0383	20.4441	21.619	25.941	29.9756	22.0149
54		6	14.3602	20.071	23.9065	24.0262	26.6715	26.9942	22.8034	20.0186	21.0272	25.9355	29.8629	21.7648
		6	13.9509	19.877	23.822	23.8092	26.2652	26.9759	22.7163	19.9503	21.2669	25.6296	29.9289	21.8448
94		7	14.4289	20.0616	23.6063	24.3532	26.8056	27.1883	22.5363	20.0738	21.3069	25.8792	29.692	21.4451
		7	14.7717	20.3283	24.2715	24.7823	26.3955	27.3046	22.8532	19.9624	21.0858	25.5562	29.6593	21.2913
132		8	15.3882	20.3642	23.7828	23.7193	26.4969	26.8858	22.4106	19.7873	21.001	25.4236	29.4959	21.1329
		8	15.2317	20.1787	23.8435	23.835	26.3886	26.9498	22.5876	19.8765	20.6705	25.7049	29.7925	21.5111
4	P16 control, Adrenal	9	14.3604	20.9756	22.6219	23.457	26.7821	24.626	23.5095	20.7385	21.7728	24.0227	29.6949	21.9331
		9	13.9706	20.6514	22.3431	23.3136	26.6212	24.706	23.4937	20.6273	21.7744	23.911	29.8252	21.9431
8		10	14.3592	20.6902	22.3421	22.7381	26.0835	24.6871	23.3032	20.9954	21.9421	24.5742	30.4869	22.5842
		10	13.7991	20.3878	22.1623	22.5446	26.0149	24.6632	23.175	20.8938	22.1578	24.4534	30.4869	22.6559
30		11	13.3909	20.1697	21.9711	22.5286	25.9729	24.357	23.181	20.7652	21.9681	24.1954	29.9545	22.4719
		11	13.4833	19.9536	21.585	21.9746	25.8251	24.2074	22.9702	20.8926	21.9297	23.9692	30.157	22.4604
33		12	14.0962	20.6231	22.0037	22.3986	26.0466	25.0762	23.2744	20.9216	21.8399	24.8773	30.5961	22.323
		12	13.7757	20.2389	21.8205	22.2671	26.292	25.2078	23.0637	20.8657	21.9456	24.5999	30.4835	22.3531
4	P16 control, Testis	13	13.4939	19.392	23.6837	23.0088	25.9342	27.0767	22.799	20.4104	21.7808	25.2277	28.3645	22.3642
		13	13.1738	18.9787	23.4794	22.9915	25.7221	27.3297	22.8256	20.6094	21.4662	25.2174	27.7108	22.0532
9		14	13.4327	19.6044	23.6842	23.1655	26.1917	27.3117	22.922	20.7143	21.683	25.2667	28.4111	22.1081
		14	13.6927	19.1022	23.385	22.8463	25.405	27.3957	22.9829	20.7478	21.6204	25.1317	28.3158	21.9935
41		15	13.8669	19.6716	23.7614	23.0759	25.3235	26.8666	22.7066	20.2717	21.5027	25.0953	28.1895	22.1534
		15	14.1546	19.3257	23.7942	22.9568	25.4156	27.9674	22.9854	20.023	21.1805	24.875	27.9447	21.9935
81		16	14.8026	20.6794	24.9503	23.603	25.9751	27.2436	22.7812	20.4369	19.9889	25.0656	28.0795	21.8194
		16	14.8315	20.7076	24.6899	23.6942	26.0011	27.5264	22.9825	20.6058	20.1097	25.2751	28.9609	21.7546
2 hun	P13 control, Liver	17	13.6948	22.4731	23.5627	24.0305	27.8133	27.9023	25.2096	21.9526	21.3165	26.4954	32.2449	24.2409
		17	13.6979	22.9655	23.4416	23.7055	27.472	27.5145	25.1323	21.9645	21.25	26.3556	32.588	23.9992
29 hun		18	14.3456	23.1227	23.9093	24.0563	28.6992	27.9397	25.5596	22.5602	21.8012	26.9212	32.9352	24.0131
		18	14.3788	22.9198	23.9511	24.05	28.2987	27.8456	25.5214	22.6986	21.912	26.8961	32.9511	23.9491
5 han		19	13.637	23.5544	23.6627	24.3657	27.739	28.2538	25.429	22.6096	21.4598	26.4811	32.8909	23.4616
		19	13.7738	22.9712	23.576	24.2822	27.9449	28.3352	25.3675	22.3852	21.7362	26.4446	32.9412	23.5766
54 han		20	13.1266	22.8759	23.5926	24.1874	27.8683	27.4348	25.3969	22.0194	21.7517	26.2881	32.4408	23.9337
		20	13.4229	23.3424	23.3148	23.962	27.8968	27.7002	25.6289	22.1021	21.5549	26.3314	32.325	23.7871
4	P17 control, Ovary	21	13.92	20.4873	22.2715	23.3765	26.1899	25.6613	22.1046	19.7112	19.4161	24.9443	28.9628	22.5476
		21	13.8126	19.9009	22.3344	23.0493	25.9252	25.1742	22.44	20.0868	19.364	25.0316	29.1224	21.758
39		22	14.329	20.2635	22.1818	22.9136	25.6954	25.4205	22.2047	19.3693	19.2736	25.0165	28.9299	22.1752
		22	14.314	19.9998	22.2327	23.2583	25.5362	25.0909	22.3123	19.3907	19.1694	26.2667	28.5688	21.9071
80		23	14.5853	20.8668	22.8088	23.2454	26.1142	25.7367	22.2475	19.5795	19.3134	24.8545	28.8374	21.8392
		23	14.9964	20.7488	22.6458	23.0458	25.9763	25.3284	22.2486	19.463	19.2355	24.7221	28.8749	21.7845
117		24	14.3304	20.8372	23.2652	23.5777	26.2784	25.911	22.4016	19.7281	19.4986	24.9467	28.8054	21.8553
		24	14.1794	20.2597	23.3795	23.4033	26.1692	25.5874	22.3377	19.5695	19.4121	24.8928	29.1234	22.0651
18	P17 mix 450, ovary	25	14.3753	21.4902	22.4766	23.2981	26.5323	25.9515	22.7968	19.8928	19.511	25.5206	29.1554	22.544
		25	14.0426	20.4991	22.7569	23.1618	26.1768	25.9623	22.6688	19.9814	19.6074	25.4212	29.6699	22.7516
53		26	14.1464	19.9988	23.1981	23.0059	26.4933	25.4802	22.7776	19.821	19.603	25.1717	29.2213	22.3843
		26	13.6182	20.0518	23.1145	23.1393	25.9187	25.725	22.646	19.982	19.5162	25.3611	29.5842	22.2484
92		27	14.1239	20.3814	22.7035	23.3402	26.1549	25.4508	22.3997	19.2966	19.5218	24.887	28.8217	22.0977
		27	14.0304	20.38	22.6975	23.2998	25.9507	25.5449	22.6052	19.757	19.4419	24.8059	28.5718	22.1227
129		28	14.3096	20.7911	23.5232	22.9879	26.4467	25.1481	22.777	19.8699	19.6126	24.9925	29.2808	22.4378
		28	14.1253	20.9527	23.7405	23.3735	26.2891	25.4208	22.691	19.8482	19.3667	25.0227	29.5071	22.4064
401	Adult control, prostate	29	13.7066	20.7655	22.3751	24.1409	26.6666	26.8759	23.2852	20.7798	21.83	26.142	30.4932	21.6098
		29	13.5297	20.4716	23.0046	24.9936	26.322	27.6892	23.6628	20.8301	20.036	27.142	30.7914	21.8891
483		30	14.2206	20.6436	24.1861	24.8391	26.5895	27.2198	23.477	20.8425	20.3288	26.4713	30.1395	21.6839
		30	14.4953	21.0964	24.2654	25.0447	26.5723	27.3956	23.6461	20.9522	20.2508	26.2908	30.313	21.2448
571		31	16.0819	21.6717	24.4221	24.4236	27.0014	26.7149	23.8	21.2738	21.6544	26.2415	29.9518	21.4618
		31	15.4908	21.7719	24.3866	24.4621	27.0251	26.7531	23.8742	21.4913	21.9517	26.3035	30.368	21.4504
604		32	15.0118	21.3802	24.2373	24.4014	26.9435	26.3215	23.595	20.8664	21.5658	26.1136	30.088	21.3874
		32	15.2195	21.3404	24.2943	24.3934	26.9217	26.3184	23.532	20.7956	21.5691	26.1219	30.092	21.3836
470	Adult mix 450, prostate	33	14.8414	21.4663	24.7717	24.1834	26.9424	26.582	23.8283	20.9197	21.6252	26.525	30.337	21.2297
		33	14.6178	21.4546	24.8426	23.7567	26.9499	26.5542	23.588	20.9469	21.629	26.4893	30.4105	21.2147
523		34	14.925	21.5686	24.216	24.1379	26.7466	26.3835	23.6901	20.9241	21.5241	26.1355	30.2776	21.1905
		34	14.5816	21.6356	24.308	24.108	26.9249	26.4649	23.7498	20.9148	21.5492	26.1181	30.2178	21.2753
532		35	15.129	21.4945	24.467	24.5201	26.9382	26.4875	23.589	21.0848	21.5888	26.1843	30.338	21.3748
		35	14.8769	21.335	24.537	24.3322	26.884	26.5834	23.6501	21.1367	21.6047	26.3027	30.5154	21.3205
648		36	15.2294	21.1086	24.1772	24.0906	26.8736	26.46	23.5945	20.9746	21.6421	26.1307	30.2972	20.9403
		36	14.4217	21.501	24.1162	24.2984	27.0543	26.6556	23.7585	21.0601	21.6723	26.2917	30.4574	21.518
1	Adult control, Testis	37	15.2162	21.1815	23.2721	23.6344	27.1069	26.8395	24.4721	19.6955	21.5523	25.1965	25.249	20.2907
		37	15.5261	20.9751	23.2017	23.55	26.9843	26.8866	24.6237	19.7169	21.4999	25.0857	25.0312	20.2705
5		38	15.9386	20.9669	23.3505	23.4347	26.9524	27.0468	24.3356	19.6394	21.1928	25.3007	24.9449	20.0231
		38	16.0592	21.0695	23.4005	23.5373	26.9665	27.0641	24.1586	19.7127	21.1363	25.3164	24.9869	20.0624
8		39	13.0685	21.2842	23.6648	24.0953	27.2636	27.278	24.8123	20.1837	21.8369	25.2799	24.8474	20.4079
		39	13.3209	21.2627	23.6692	24.1867	27.2701	27.0363	24.8259	20.0998	21.8161	25.3149	24.8865	20.3722
9		40	12.763	20.5327	23.0432	23.4808	26.8934	26.4569	24.5619	19.8702	21.278	24.858	24.2245	19.7056
		40	12.9526	20.5813	23.0576	23.5641	26.8271	26.4188	24.4751	19.7053	21.364	24.9118	24.2413	19.7229
33	Adult h-PFNA, Testis	41	12.2618	20.2637	23.8763	24.2403	26.9963	27.4841	24.4181	19.7175	21.2766	25.0199	24.164	19.6735
		41	12.1914	20.5387	23.9684	24.1689	27.1573	27.3886	24.4001	19.8431	21.3318	24.9657	24.2179	19.7022
37		42	12.0805	20.2951	23.574	23.9777	27.0277	27.4467	24.5149	19.9037	21.2945	25.0377	24.3908	19.9694
		42	12.2159	20.3178	23.522	23.9631	27.0158	27.3363	24.6352	19.9476	21.3915	25.0928	24.4381	20.1252
38		43	12.3843	20.472	24.0051	23.7948	27.1972	27.6394	24.6804	19.8102	21.596	25.0571	24.5941	20.1193
		43	12.0114	20.3763	24.0846	24.2418	27.0287	27.5448	24.7556	19.8847	21.4988	25.1805	24.6096	20.1467
39		44	12.3677	19.9456	22.9673	23.4643	26.5293	26.6114	23.954	19.341	20.8059	24.5807	23.7692	19.1786
		44	12.112	19.8367	23.0415	23.5442	26.4144	26.5663	23.9783	19.3444	20.964	24.5669	23.8916	19.3901
65	Adult mix+h-PFNA, Testis	45	12.9637	20.2684	24.2719	24.2787	26.856	27.1428	24.2168	19.5151	21.2443	24.7746	24.233	19.5269
		45	12.843	20.553	24.3201	24.0854	26.7711	27.1612	24.1953	19.7209	21.2468	24.5951	24.1395	19.5806
67		46	15.0707	21.0437	24.0647	21.6682	27.2882	27.9581	24.5585	20.3809	21.7267	25.2582	24.9304	20.6471
		46	14.969	21.0915	24.0257	21.5715	27.3987	28.0584	24.8084	20.0638	21.815	25.5929	24.9024	20.8266
68		47	14.2937	20.7032	23.264	21.5395	27.1339	27.8511	24.7015	20.0895	21.4727	25.0986	24.6122	19.9193
		47	14.2533	20.5391	23.2601	21.4942	27.3518	27.8488	24.5034	19.8567	21.642	24.9741	24.4523	19.9476
71		48	14.4297	20.4905	23.6872	21.5683	27.2089	28.0188	24.5698	19.9467	21.4298	24.9132	24.2466	19.8498
		48	14.2985	20.5504	23.8399	21.1862	27.3636	28.0913	24.5682	19.9526	21.369	24.9567	24.288	19.8319
2	Adult control, Liver	49	14.2368	22.9588	21.4372	20.6061	27.8623	25.8982	25.9635	23.0761	23.396	24.9639	31.6525	21.9342
		49	14.0746	22.8488	21.4494	20.6475	27.9344	25.7968	26.0037	23.034	23.5202	25.0593	31.8768	21.9454
3		50	17.1495	23.1143	21.8424	20.7195	28.1353	26.0142	25.7415	24.2135	23.2961	25.5229	32.4794	22.6846
		50	17.0022	23.12	21.8215	20.9123	27.9563	26.0326	25.9213	24.1452	23.3547	25.7075	32.4046	22.8045
6		51	14.3816	23.2315	21.2026	20.8841	27.8161	26.1301	25.402	22.7254	23.1332	24.9781	31.4356	21.7575
		51	13.8018	23.3434	21.2309	20.8555	27.7284	26.0583	25.6022	22.7939	23.233	24.9452	31.3091	21.805
7		52	13.8877	23.2488	20.9466	20.6169	27.1951	25.2893	25.2485	22.2411	22.9254	24.6067	31.1036	22.2887
		52	13.5839	22.8481	20.9329	20.7006	27.1113	25.36	25.1295	22.2259	22.8131	24.6079	30.9339	21.9663
34	Adult h-PFNA, Liver	53	14.4785	22.7328	21.1875	19.6107	26.3535	23.9657	22.8461	20.0258	21.4317	24.0257	30.3211	20.8167
		53	14.3077	22.6507	21.2347	19.4809	26.3692	23.9682	23.0126	19.994	21.3316	24.0247	30.1155	20.709
36		54	14.4366	22.7916	21.4665	19.6845	26.415	24.3545	23.3282	20.2924	21.7309	24.4157	30.2932	21.2542
		54	14.5324	22.8591	21.4503	19.8726	26.3593	24.7373	23.1585	20.3596	21.6559	24.1864	30.8341	21.2629
37		55	14.3392	22.7805	21.4346	19.961	26.5123	24.3805	23.0351	20.1263	21.5828	24.1424	30.0762	21.1513
		55	14.588	22.7923	21.5068	19.9526	26.4901	24.2729	22.8548	19.9705	21.4303	24.1728	30.1915	20.8758
39		56	17.031	22.7404	21.4378	19.8837	26.9394	24.348	23.2181	20.3516	21.7287	24.6335	30.9511	21.0965
		56	16.9336	22.7135	21.4562	19.8978	26.9538	24.3498	23.3581	20.512	21.8402	24.7241	31.1314	21.0996
65	Adult mix+h-PFNA, Liver	57	14.3073	23.0283	21.8185	19.678	26.4092	24.1308	22.8257	20.0876	21.501	23.9957	30.0454	21.1128
		57	14.2562	22.9554	21.8294	19.5681	26.4206	24.2662	23.1265	20.2807	21.5126	24.1656	29.958	20.7619
69		58	14.1065	22.4143	21.4688	19.8429	26.6351	24.4658	23.3727	20.4888	21.841	24.3552	30.5334	21.0521
		58	14.3517	22.5271	21.5443	19.9669	26.7595	24.4256	23.5636	20.4817	21.8804	24.3568	30.451	21.1342
70		59	14.0819	22.2086	21.2458	19.9565	26.2998	23.9088	22.7796	19.6621	21.3021	24.194	30.2254	20.8264
		59	14.2619	22.3194	21.2414	19.7331	26.36	23.8733	22.752	19.6998	21.2734	24.1583	30.2478	20.7487
72		60	13.998	22.2499	21.2343	19.6296	26.3629	23.9444	22.7606	19.8028	21.2651	23.91	30.0251	20.6268
		60	13.7846	22.0945	21.2654	19.5215	26.3099	23.9001	22.7852	19.7967	21.2065	23.7725	30.0321	20.4291
6	P16 control, Fat pad	61	12.311	21.9507	22.5691	25.0979	27.1704	27.0068	23.663	21.301	21.555	25.6538	29.8457	22.7197
		61	12.2652	21.9713	22.5781	25.1827	27.1876	27.1623	23.6948	21.3151	21.5941	25.6293	29.7839	22.8286
40		62	12.8666	22.3481	22.9198	23.2666	27.3136	25.8544	23.9502	21.4405	21.582	25.4125	30.022	23.4039
		62	12.5923	22.3562	22.9623	23.371	27.3757	25.9193	23.9711	21.4858	21.6747	25.5067	30.0627	23.3052
75		63	12.5053	21.5694	22.585	24.1921	27.0834	26.0373	23.8437	21.2736	21.6095	25.3466	29.5483	22.8704
		63	12.42	21.6348	22.6389	24.1882	27.1117	26.0354	23.8906	21.2874	21.6141	25.3794	29.5157	22.8491
76		64	12.7085	21.9855	22.537	24.2096	26.9612	26.7552	23.8096	21.6646	21.3606	25.7279	29.9647	22.8545
		64	12.5299	21.9801	22.4816	24.2891	26.9453	26.7672	23.8412	21.6724	21.3596	25.8386	29.9848	22.9342
4	Adult control, fat pad	65	12.3143	21.3496	20.9717	23.0632	27.0346	25.2268	24.4722	22.2953	22.2139	24.6598	30.4015	21.8821
		65	12.3256	21.3477	20.931	23.3566	27.0596	25.3231	24.5346	22.2594	22.2442	24.6451	30.3801	21.9237
9		66	12.5333	21.0176	21.0639	22.9962	26.9171	25.2386	23.6242	21.2322	21.3633	24.8444	29.8145	21.5223
		66	12.8671	21.088	21.0994	23.1687	26.9429	25.4124	23.8373	21.312	21.5028	24.8956	29.8105	21.6124
3		67	13.0108	21.43	21.5348	22.6385	27.1912	24.947	24.5562	22.9413	22.1833	24.5167	30.238	21.9517
		67	12.7224	21.3803	21.4248	22.6144	27.1688	24.9114	24.6075	23.0276	22.1466	24.3887	30.1303	21.8827
10		68	13.0912	21.3148	20.845	22.9707	27.121	25.2723	24.4887	22.6787	22.1623	24.7989	30.2521	21.6401
		68	12.8318	21.3503	20.871	22.9582	27.098	25.306	24.5211	22.7063	22.2365	24.8517	30.2489	21.6972
36	Adult h-PFNA, Fat pad	69	12.7126	21.2079	20.6416	23.8947	26.6267	25.3752	23.5228	21.1015	21.4378	24.8914	29.5913	21.9115
		69	12.7057	21.1971	20.6043	23.9493	26.6254	25.4417	23.5688	21.145	21.4656	24.848	29.5976	21.7913
37		70	12.3686	21.6941	20.9154	23.6355	26.8978	25.1218	23.9642	21.5065	21.9237	24.3446	29.9005	21.7356
		70	12.4322	21.7232	20.8887	23.6484	26.9291	25.1895	23.9696	21.6366	21.946	24.3496	29.8717	21.689
40		71	12.7691	21.5737	20.9526	24.0757	26.9126	25.8547	23.6214	21.1079	21.5115	25.0932	29.8434	21.9408
		71	12.9385	21.6116	20.9388	24.1944	26.968	25.8738	23.6168	21.0922	21.5472	25.105	29.8834	21.8469
33		72	12.1802	21.9295	20.688	24.8917	27.0893	25.8354	24.1683	21.7554	22.1055	24.9291	29.8544	21.7933
		72	12.3835	21.8865	20.755	24.8799	26.9892	25.8182	24.1316	21.7932	22.1532	24.9592	29.9249	21.8446
67	Adult mix+ h-PFNA, Fat pad	73	12.5788	21.5351	20.923	22.6432	27.1624	24.9887	24.0562	21.727	21.9389	24.5601	29.9685	21.33
		73	12.7863	21.5977	20.9754	22.8363	27.1514	25.0244	24.0953	21.8703	21.9417	24.5866	29.9565	21.3696
70		74	12.6444	21.6515	20.8726	24.0033	27.0118	25.4837	23.8599	21.4302	21.8892	24.4594	29.8668	21.6203
		74	12.7064	21.8385	20.9641	24.1397	27.0828	25.5375	24.0084	21.618	21.9945	24.5808	29.931	21.7527
68		75	13.0729	21.1456	20.8925	24.112	27.0211	25.8578	23.5945	21.16	21.4889	25.2589	29.899	21.7997
		75	13.0869	21.0775	20.79	24.0667	26.9859	25.7314	23.6663	21.2269	21.4329	25.2248	29.8255	21.7669
65		76	14.9682	21.8216	21.9603	22.8947	25.4904	25.4278	23.3367	21.5486	21.7797	23.8846	29.5392	20.404
		76	14.9798	21.9506	21.9739	22.9726	25.4083	25.4779	23.4288	21.5657	21.9342	23.9952	29.9468	20.7669

## Sheet: 18S std curve
											21-10-14
18S standard curve
konc.		Ct	ct mean
1	1	9.58388	9.45177
1		9.31184
1		9.45959
10	10	12.7634	12.6341
10		12.5563
10		12.5824
100	100	16.1744	16.1154
100		16.2043
100		15.9677
1000	1000	19.3808	19.3555
1000		19.3499
1000		19.3359
10000	10000	23.0443	22.912
10000		22.948
10000		22.7438
100000	100000	26.5134	26.488
100000		26.4785
100000		26.4722
ntc	ntc	0	0
ntc		0
ntc		0
Slope	3.4073
Y-Intercept	9.30791
R^2	0.999375
